# Supplementary material for: Evaluation of Blood Soluble CD26 as a Complementary Biomarker for Colorectal Cancer Screening Programs
Source: Cancers (Basel). 2022 Sep 20;14(19):4563. doi: 10.3390/cancers14194563 (PMC9559671; doi:10.3390/cancers14194563)
Supplement: Supplementary file 1 [file cancers-14-04563-s001.zip]

Archive with 2 entries (2 files):
- Suppl Table S1.pdf
- Suppl Table S2.pdf
